# Supplementary material for: On the Many-Body Expansion of an Interaction Energy of Some Supramolecular Halogen-Containing Capsules
Source: Molecules. 2021 Jul 22;26(15):4431. doi: 10.3390/molecules26154431 (PMC8347495; doi:10.3390/molecules26154431)
Supplement: Supplementary file 1 [file molecules-26-04431-s001.zip]

Archive with 20 entries (19 files):
- SI/
- SI/Br2.xyz
- SI/CDMB-Cora.xyz
- SI/CDMB-I2.xyz
- SI/CDMB.xyz
- SI/COR-CDMB-Br2-COR.xyz
- SI/COR-CDMB-I2-COR.xyz
- SI/COR.xyz
- SI/Cora-CDMB-Br2-Cora.xyz
- SI/Cora-CDMB-Cora.xyz
- SI/Cora-CDMB-I2-Cora.xyz
- SI/Cora-CDMB-I2.xyz
- SI/Cora-Cora.xyz
- SI/Cora-I2-Cora.xyz
- SI/Cora-I2.xyz
- SI/Cora.xyz
- SI/ethanol.xyz
- SI/ethanol_tetramer.xyz
- SI/I2.xyz
- SI/SI.pdf
