# Supplementary material for: On the Many-Body Expansion of an Interaction Energy of Some Supramolecular Halogen-Containing Capsules
Source: Molecules. 2021 Jul 22;26(15):4431. doi: 10.3390/molecules26154431 (PMC8347495; doi:10.3390/molecules26154431)
Supplement: Supplementary file 1 [file molecules-26-04431-s001.zip › SI/Br2.xyz]

2 atoms of Br2
B3LYP-D3/6-311G** ETot=-5148.2806071 h
Br           0.000000    0.000000    1.166668
Br           0.000000    0.000000   -1.166668
