# Supplementary material for: On the Many-Body Expansion of an Interaction Energy of Some Supramolecular Halogen-Containing Capsules
Source: Molecules. 2021 Jul 22;26(15):4431. doi: 10.3390/molecules26154431 (PMC8347495; doi:10.3390/molecules26154431)
Supplement: Supplementary file 1 [file molecules-26-04431-s001.zip › SI/CDMB-Cora.xyz]

158 atoms of "CDMB...Cora" dimer
B3LYP-D3/6-311G** ETot=-3245.2221269 h
C   4.297052   -0.039820   -0.663019
H   3.552177   -0.031180    0.124289
C   4.775081    1.176134   -1.155759
C   5.726916    1.172558   -2.189161
C   6.165828   -0.057108   -2.684314
H   6.889953   -0.063829   -3.493965
C   5.699957   -1.278269   -2.193024
C   4.749802   -1.264369   -1.157676
C   6.238558    2.466258   -2.775914
H   6.973928    2.280662   -3.560962
H   5.419564    3.051335   -3.204737
H   6.704446    3.098878   -2.015035
C   6.180564   -2.580546   -2.787126
H   5.346286   -3.146849   -3.211646
H   6.913692   -2.407571   -3.577134
H   6.638965   -3.225625   -2.032268
C        2.996090   -3.039933   -1.055336
H        2.448747   -2.479817   -1.805792
C        4.215781   -2.541007   -0.596615
C        4.926466   -3.262105    0.377484
C        4.385258   -4.463045    0.843261
H        4.925554   -5.016307    1.606103
C        3.168477   -4.971984    0.382716
C        2.462815   -4.241622   -0.587423
C        6.219218   -2.728724    0.945879
H        6.052654   -1.778760    1.463865
H        6.659052   -3.430581    1.656724
H        6.954669   -2.527002    0.162758
C        2.620562   -6.269760    0.925660
H        1.601253   -6.143494    1.301196
H        2.567425   -7.038381    0.148660
H        3.240817   -6.652158    1.738281
C       -0.043423   -4.279639   -0.638101
H       -0.036269   -3.556899    0.170786
C        1.172206   -4.741445   -1.148221
C        1.167844   -5.664759   -2.207505
C       -0.061447   -6.093156   -2.711645
H       -0.068432   -6.796455   -3.539423
C       -1.281956   -5.639358   -2.208432
C       -1.267970   -4.716234   -1.149045
C        2.460548   -6.153548   -2.815851
H        3.029723   -5.321978   -3.242019
H        3.108779   -6.620687   -2.069422
H        2.273905   -6.881045   -3.607941
C       -2.584058   -6.101215   -2.817758
H       -3.136545   -5.257720   -3.242408
H       -2.411840   -6.830869   -3.611133
H       -3.241508   -6.556755   -2.072222
C       -3.056167   -2.977194   -1.056716
H       -2.496449   -2.428027   -1.806131
C       -2.548417   -4.190027   -0.589077
C       -3.270242   -4.906371    0.379599
C       -4.476953   -4.372823    0.838817
H       -5.029558   -4.915410    1.600509
C       -4.992586   -3.160537    0.373419
C       -4.265868   -2.453477   -0.599173
C       -2.749889   -6.215475    0.922460
H       -1.727632   -6.110977    1.296554
H       -3.377204   -6.583943    1.736103
H       -2.714484   -6.985518    0.145839
C       -6.274479   -2.600847    0.941085
H       -6.731048   -3.295280    1.648657
H       -6.087982   -1.656655    1.462844
H       -7.003756   -2.380136    0.157347
C       -4.294609    0.049044   -0.665475
H       -3.550116    0.042284    0.122213
C       -4.772717   -1.165794   -1.160277
C       -5.722410   -1.159775   -2.196167
C       -6.162484    0.070847   -2.687619
H       -6.886222    0.079281   -3.497596
C       -5.698218    1.291067   -2.192220
C       -4.746861    1.274711   -1.158528
C       -6.229526   -2.451663   -2.790957
H       -6.959321   -2.263306   -3.580534
H       -5.407045   -3.034379   -3.216316
H       -6.700525   -3.087948   -2.036414
C       -6.182846    2.595226   -2.778720
H       -5.351614    3.164134   -3.205707
H       -6.920579    2.425063   -3.565048
H       -6.637179    3.236388   -2.017981
C       -2.996958    3.053857   -1.068810
H       -2.461709    2.502909   -1.834636
C       -4.208940    2.549261   -0.596241
C       -4.904563    3.259117    0.396443
C       -4.352971    4.451202    0.872673
H       -4.881164    4.994824    1.650830
C       -3.142174    4.964430    0.401112
C       -2.454913    4.248863   -0.593473
C       -6.191334    2.721723    0.974383
H       -6.018447    1.771800    1.490007
H       -6.627234    3.421349    1.689812
H       -6.931886    2.519675    0.196209
C       -2.582335    6.252445    0.955096
H       -1.558829    6.117137    1.315835
H       -2.535745    7.031407    0.188104
H       -3.190919    6.626176    1.780536
C        0.045422    4.279732   -0.662851
H        0.037347    3.544100    0.132848
C       -1.169395    4.753757   -1.161064
C       -1.164721    5.697461   -2.201810
C        0.065673    6.133668   -2.697684
H        0.073545    6.853135   -3.511477
C        1.286227    5.671822   -2.200785
C        1.270284    4.728242   -1.159986
C       -2.457599    6.202185   -2.796370
H       -3.032300    5.380710   -3.234551
H       -3.100387    6.658872   -2.038667
H       -2.271541    6.942859   -3.576300
C        2.589907    6.149403   -2.794156
H        3.148121    5.315924   -3.230954
H        2.420050    6.893135   -3.574879
H        3.241030    6.593377   -2.036004
C        3.062215    2.990819   -1.066543
H        2.515991    2.450878   -1.832457
C        2.544626    4.196724   -0.591502
C        3.246181    4.898186    0.403171
C        4.446245    4.360464    0.874884
H        4.985401    4.893383    1.652922
C        4.973446    3.157265    0.398926
C        4.263563    2.461609   -0.593699
C        2.712403    6.197191    0.957145
H        1.688261    6.080991    1.322785
H        3.331269    6.561283    1.779229
H        2.676257    6.975452    0.188912
C        6.248950    2.593934    0.977124
H        6.699770    3.285425    1.691214
H        6.056419    1.648766    1.494491
H        6.984720    2.375068    0.198975
C       -0.704824    0.963193    3.762498
C        0.712341    0.951964    3.762293
C        1.139610   -0.399795    3.759463
C       -0.013517   -1.223639    3.754638
C       -1.153458   -0.381633    3.759756
C       -2.365751   -0.762933    3.212454
C       -0.023615   -2.490775    3.196965
C        2.345593   -0.800264    3.211894
C        1.466838    1.973261    3.212605
C       -1.443199    1.996314    3.213014
C       -2.795057    1.646271    2.844369
H       -3.449222    2.414604    2.451055
C       -3.234882    0.332893    2.849704
H       -4.228425    0.116938    2.470599
C       -2.445970   -2.151249    2.825743
H       -3.372534   -2.541082    2.423269
C       -1.331306   -2.973321    2.819071
H       -1.435627   -3.974507    2.416852
C        1.276173   -2.994035    2.818873
H        1.364660   -3.996770    2.416734
C        2.403746   -2.189744    2.825378
H        3.323962   -2.594403    2.422950
C        3.231797    0.281678    2.848783
H        4.221705    0.050065    2.469450
C        2.812817    1.601851    2.843393
H        3.479031    2.359577    2.449669
C        0.713876    3.146286    2.834185
H        1.244300    4.004189    2.436153
C       -0.671896    3.157265    2.834308
H       -1.188885    4.023261    2.436206
