# Supplementary material for: On the Many-Body Expansion of an Interaction Energy of Some Supramolecular Halogen-Containing Capsules
Source: Molecules. 2021 Jul 22;26(15):4431. doi: 10.3390/molecules26154431 (PMC8347495; doi:10.3390/molecules26154431)
Supplement: Supplementary file 1 [file molecules-26-04431-s001.zip › SI/CDMB-I2.xyz]

130 atoms of "CDMB...I2" dimer
B3LYP-D3/6-311G** ETot=-16316.1740868 h
C       -4.280133   -0.224094    0.211767
H       -3.542709   -0.186395    1.006607
C       -4.675734   -1.465562   -0.286197
C       -5.620471   -1.520536   -1.323967
C       -6.134328   -0.319935   -1.819094
H       -6.858688   -0.357300   -2.627842
C       -5.747046    0.927185   -1.323700
C       -4.801406    0.970051   -0.286341
C       -6.051192   -2.845140   -1.906570
H       -6.808081   -2.709677   -2.681480
H       -5.200503   -3.373854   -2.346832
H       -6.462181   -3.507161   -1.138950
C       -6.311965    2.200594   -1.905578
H       -5.520837    2.812591   -2.349043
H       -7.053864    1.988496   -2.677781
H       -6.785141    2.817994   -1.136547
C       -3.183346    2.866911   -0.215052
H       -2.637090    2.372873   -1.011500
C       -4.339726    2.268294    0.285067
C       -5.044504    2.896726    1.324490
C       -4.558074    4.108741    1.819461
H       -5.095195    4.593945    2.629543
C       -3.403489    4.717143    1.322156
C       -2.706402    4.079338    0.283104
C       -6.284926    2.264310    1.908120
H       -6.057420    1.287831    2.345999
H       -6.722576    2.894086    2.685007
H       -7.045019    2.089269    1.141171
C       -2.901828    6.016953    1.903632
H       -1.908721    5.890752    2.345005
H       -2.802166    6.788497    1.134654
H       -3.574958    6.390820    2.677469
C       -0.221113    4.275959    0.210032
H       -0.183669    3.539440    1.005727
C       -1.462314    4.670808   -0.289236
C       -1.516902    5.614384   -1.327928
C       -0.316230    6.127880   -1.823102
H       -0.353319    6.851449   -2.632562
C        0.930659    5.741536   -1.326388
C        0.973172    4.797106   -0.287816
C       -2.841619    6.044764   -1.910341
H       -3.370693    5.193987   -2.349954
H       -3.503003    6.455953   -1.142191
H       -2.706579    6.801441   -2.685529
C        2.204129    6.306833   -1.907865
H        2.816538    5.516028   -2.351340
H        1.991993    7.048745   -2.680040
H        2.821160    6.780157   -1.138670
C        2.871540    3.181042   -0.213071
H        2.379304    2.633608   -1.009849
C        2.271114    4.337097    0.285567
C        2.897678    5.043331    1.325256
C        4.109258    4.558132    1.822428
H        4.592950    5.096281    2.632727
C        4.719192    3.403565    1.326919
C        4.083721    2.705595    0.287042
C        2.264022    6.284220    1.906580
H        1.286990    6.056961    2.343313
H        2.892537    6.722986    2.683834
H        2.089819    7.043318    1.138477
C        6.018140    2.902979    1.911263
H        6.389675    3.576338    2.686025
H        5.891501    1.909764    2.352311
H        6.791616    2.803782    1.144214
C        4.282042    0.220419    0.212274
H        3.543797    0.181620    1.006309
C        4.677208    1.462357   -0.284870
C        5.622619    1.518524   -1.321818
C        6.137537    0.318586   -1.817461
H        6.862270    0.356947   -2.625814
C        5.750829   -0.929042   -1.322964
C        4.804632   -0.973036   -0.286022
C        6.053331    2.843882   -1.902627
H        6.811356    2.709575   -2.676621
H        5.203008    3.372679   -2.343473
H        6.462966    3.505225   -1.133640
C        6.316419   -2.201667   -1.905921
H        5.525594   -2.813084   -2.350736
H        7.058735   -1.988431   -2.677416
H        6.789175   -2.820153   -1.137563
C        3.186334   -2.869519   -0.214438
H        2.638578   -2.373930   -1.008993
C        4.343893   -2.271935    0.284530
C        5.050475   -2.902139    1.321649
C        4.564594   -4.114806    1.815546
H        5.103240   -4.601601    2.623662
C        3.408835   -4.721985    1.319544
C        2.709909   -4.082393    0.282847
C        6.291987   -2.270978    1.904265
H        6.065116   -1.295381    2.344483
H        6.730923   -2.902257    2.679195
H        7.050821   -2.094291    1.136493
C        2.908043   -6.022703    1.899737
H        1.915845   -5.896919    2.343246
H        2.806676   -6.792923    1.129665
H        3.582572   -6.398045    2.671648
C        0.224213   -4.278071    0.211492
H        0.187192   -3.541829    1.007479
C        1.465055   -4.672965   -0.288498
C        1.519075   -5.616290   -1.327485
C        0.318147   -6.129401   -1.822351
H        0.354773   -6.852952   -2.631835
C       -0.928440   -5.742780   -1.325172
C       -0.970336   -4.798709   -0.286203
C        2.843440   -6.047149   -1.910336
H        3.373136   -5.196321   -2.349099
H        3.504687   -6.459694   -1.142759
H        2.707707   -6.802913   -2.686294
C       -2.202168   -6.307768   -1.906458
H       -2.814791   -5.516658   -2.349056
H       -1.990231   -7.049050   -2.679292
H       -2.818895   -6.781735   -1.137406
C       -2.868935   -3.182808   -0.211788
H       -2.375499   -2.633871   -1.006717
C       -2.268591   -4.338877    0.286695
C       -2.896582   -5.046421    1.324671
C       -4.109684   -4.562834    1.819718
H       -4.594483   -5.102108    2.628622
C       -4.719939   -3.408625    1.323818
C       -4.082875   -2.709086    0.285915
C       -2.262975   -6.287202    1.906236
H       -1.287190   -6.059288    2.345430
H       -2.892785   -6.727366    2.681657
H       -2.086164   -7.045364    1.137827
C       -6.020550   -2.909892    1.906089
H       -6.392866   -3.584293    2.679562
H       -5.895727   -1.916938    2.348275
H       -6.792746   -2.810732    1.137784
I -0.003657    0.007915   -1.360447
I -0.007909    0.005362    1.366784
