# Supplementary material for: On the Many-Body Expansion of an Interaction Energy of Some Supramolecular Halogen-Containing Capsules
Source: Molecules. 2021 Jul 22;26(15):4431. doi: 10.3390/molecules26154431 (PMC8347495; doi:10.3390/molecules26154431)
Supplement: Supplementary file 1 [file molecules-26-04431-s001.zip › SI/CDMB.xyz]

128 atoms of "CDMB"
B3LYP-D3/6-311G** ETot=-2477.0854845 h
C        0.000000    4.296383    0.215885
H        0.000000    3.565268    1.017430
C       -1.220870    4.750616   -0.285170
C       -1.225813    5.694210   -1.325549
C        0.000000    6.144605   -1.820897
H        0.000000    6.868275   -2.631050
C        1.225813    5.694210   -1.325549
C        1.220870    4.750616   -0.285170
C       -2.525930    6.192066   -1.909504
H       -3.095550    5.370225   -2.353477
H       -3.167765    6.633195   -1.141481
H       -2.351381    6.943499   -2.681866
C        2.525930    6.192066   -1.909504
H        2.351381    6.943499   -2.681866
H        3.167765    6.633195   -1.141481
H        3.095550    5.370225   -2.353477
C       -0.000000   -4.296383    0.215885
H       -0.000000   -3.565268    1.017430
C        1.220870   -4.750616   -0.285170
C        1.225813   -5.694210   -1.325549
C       -0.000000   -6.144605   -1.820897
H       -0.000000   -6.868275   -2.631050
C       -1.225813   -5.694210   -1.325549
C       -1.220870   -4.750616   -0.285170
C        2.525930   -6.192066   -1.909504
H        3.095550   -5.370225   -2.353477
H        3.167765   -6.633195   -1.141481
H        2.351381   -6.943499   -2.681866
C       -2.525930   -6.192066   -1.909504
H       -2.351381   -6.943499   -2.681866
H       -3.167765   -6.633195   -1.141481
H       -3.095550   -5.370225   -2.353477
C       -4.296383    0.000000    0.215885
H       -3.565268    0.000000    1.017430
C       -4.750616   -1.220870   -0.285170
C       -5.694210   -1.225813   -1.325549
C       -6.144605    0.000000   -1.820897
H       -6.868275    0.000000   -2.631050
C       -5.694210    1.225813   -1.325549
C       -4.750616    1.220870   -0.285170
C       -6.192066   -2.525930   -1.909504
H       -5.370225   -3.095550   -2.353477
H       -6.633195   -3.167765   -1.141481
H       -6.943499   -2.351381   -2.681866
C       -6.192066    2.525930   -1.909504
H       -6.943499    2.351381   -2.681866
H       -6.633195    3.167765   -1.141481
H       -5.370225    3.095550   -2.353477
C        4.296383   -0.000000    0.215885
H        3.565268   -0.000000    1.017430
C        4.750616    1.220870   -0.285170
C        5.694210    1.225813   -1.325549
C        6.144605   -0.000000   -1.820897
H        6.868275   -0.000000   -2.631050
C        5.694210   -1.225813   -1.325549
C        4.750616   -1.220870   -0.285170
C        6.192066    2.525930   -1.909504
H        5.370225    3.095550   -2.353477
H        6.633195    3.167765   -1.141481
H        6.943499    2.351381   -2.681866
C        6.192066   -2.525930   -1.909504
H        6.943499   -2.351381   -2.681866
H        6.633195   -3.167765   -1.141481
H        5.370225   -3.095550   -2.353477
C       -3.038001   -3.038001   -0.215885
H       -2.521025   -2.521025   -1.017430
C       -4.222479   -2.495907    0.285170
C       -4.893195   -3.159634    1.325549
C       -4.344892   -4.344892    1.820897
H       -4.856604   -4.856604    2.631050
C       -3.159634   -4.893195    1.325549
C       -2.495907   -4.222479    0.285170
C       -6.164554   -2.592350    1.909504
H       -5.986207   -1.608438    2.353477
H       -6.930325   -2.450429    1.141481
H       -6.572473   -3.247118    2.681866
C       -2.592350   -6.164554    1.909504
H       -3.247118   -6.572473    2.681866
H       -2.450429   -6.930325    1.141481
H       -1.608438   -5.986207    2.353477
C        3.038001    3.038001   -0.215885
H        2.521025    2.521025   -1.017430
C        4.222479    2.495907    0.285170
C        4.893195    3.159634    1.325549
C        4.344892    4.344892    1.820897
H        4.856604    4.856604    2.631050
C        3.159634    4.893195    1.325549
C        2.495907    4.222479    0.285170
C        6.164554    2.592350    1.909504
H        5.986207    1.608438    2.353477
H        6.930325    2.450429    1.141481
H        6.572473    3.247118    2.681866
C        2.592350    6.164554    1.909504
H        3.247118    6.572473    2.681866
H        2.450429    6.930325    1.141481
H        1.608438    5.986207    2.353477
C       -3.038001    3.038001   -0.215885
H       -2.521025    2.521025   -1.017430
C       -2.495907    4.222479    0.285170
C       -3.159634    4.893195    1.325549
C       -4.344892    4.344892    1.820897
H       -4.856604    4.856604    2.631050
C       -4.893195    3.159634    1.325549
C       -4.222479    2.495907    0.285170
C       -2.592350    6.164554    1.909504
H       -1.608438    5.986207    2.353477
H       -2.450429    6.930325    1.141481
H       -3.247118    6.572473    2.681866
C       -6.164554    2.592350    1.909504
H       -6.572473    3.247118    2.681866
H       -6.930325    2.450429    1.141481
H       -5.986207    1.608438    2.353477
C        3.038001   -3.038001   -0.215885
H        2.521025   -2.521025   -1.017430
C        2.495907   -4.222479    0.285170
C        3.159634   -4.893195    1.325549
C        4.344892   -4.344892    1.820897
H        4.856604   -4.856604    2.631050
C        4.893195   -3.159634    1.325549
C        4.222479   -2.495907    0.285170
C        2.592350   -6.164554    1.909504
H        1.608438   -5.986207    2.353477
H        2.450429   -6.930325    1.141481
H        3.247118   -6.572473    2.681866
C        6.164554   -2.592350    1.909504
H        6.572473   -3.247118    2.681866
H        6.930325   -2.450429    1.141481
H        5.986207   -1.608438    2.353477
