# Supplementary material for: On the Many-Body Expansion of an Interaction Energy of Some Supramolecular Halogen-Containing Capsules
Source: Molecules. 2021 Jul 22;26(15):4431. doi: 10.3390/molecules26154431 (PMC8347495; doi:10.3390/molecules26154431)
Supplement: Supplementary file 1 [file molecules-26-04431-s001.zip › SI/COR-CDMB-Br2-COR.xyz]

202 atoms of "COR...CDMB... Br2...COR" tetramer
B3LYP-D3/6-311G** ETot=-9469.1459913 h
C        0.586606   -4.187152    0.145558
H        0.514895   -3.447604    0.934514
C        1.839299   -4.488769   -0.391895
C        1.937364   -5.448039   -1.412701
C        0.769320   -6.071342   -1.855646
H        0.840097   -6.805089   -2.654157
C       -0.487941   -5.775360   -1.326747
C       -0.575349   -4.815727   -0.304706
C        3.268625   -5.766426   -2.048189
H        3.164871   -6.523774   -2.827954
H        3.706657   -4.869109   -2.494809
H        3.992630   -6.130815   -1.314287
C       -1.728695   -6.442023   -1.868927
H       -2.429337   -5.696271   -2.255141
H       -1.484824   -7.136670   -2.675478
H       -2.264112   -6.996832   -1.093560
C       -2.597238   -3.352605   -0.133997
H       -2.167175   -2.731799   -0.911619
C       -1.894174   -4.475683    0.305000
C       -2.447046   -5.284965    1.310942
C       -3.692949   -4.938112    1.834871
H       -4.115880   -5.551945    2.625491
C       -4.401632   -3.814584    1.406955
C       -3.841354   -3.011720    0.399567
C       -1.689615   -6.475114    1.848156
H       -0.721162   -6.166443    2.253429
H       -2.250023   -6.977057    2.639593
H       -1.474514   -7.208635    1.066262
C       -5.715181   -3.442628    2.051304
H       -5.652568   -2.452113    2.512468
H       -6.528094   -3.389546    1.322113
H       -5.996484   -4.163273    2.821899
C       -4.243808   -0.542269    0.370532
H       -3.455505   -0.441395    1.107570
C       -4.569083   -1.811931   -0.108891
C       -5.590564   -1.945315   -1.064084
C       -6.255603   -0.796143   -1.493575
H       -7.035391   -0.894284   -2.243925
C       -5.934675    0.478135   -1.023274
C       -4.910293    0.602327   -0.070969
C       -5.928030   -3.294628   -1.650753
H       -5.047725   -3.741614   -2.122521
H       -6.257709   -4.002158   -0.884986
H       -6.717738   -3.214234   -2.400613
C       -6.637278    1.699228   -1.565223
H       -5.922338    2.376620   -2.042437
H       -7.396260    1.426136   -2.301209
H       -7.123228    2.275379   -0.773100
C       -3.436092    2.621285   -0.055146
H       -2.878806    2.175655   -0.869730
C       -4.530397    1.937780    0.476211
C       -5.258317    2.518562    1.527435
C       -4.858136    3.768840    2.003313
H       -5.412258    4.216338    2.824065
C       -3.760004    4.456242    1.482466
C       -3.037633    3.865927    0.432834
C       -6.417351    1.787544    2.159953
H       -6.092726    0.821853    2.558630
H       -6.855003    2.367627    2.974972
H       -7.206532    1.571766    1.434474
C       -3.333134    5.782066    2.063675
H       -3.986628    6.084265    2.884607
H       -2.307844    5.725935    2.440892
H       -3.341943    6.576472    1.312287
C       -0.567705    4.229858    0.254923
H       -0.437952    3.468564    1.016248
C       -1.858475    4.556272   -0.166820
C       -2.033552    5.542623   -1.150702
C       -0.901397    6.170511   -1.672575
H       -1.031596    6.924074   -2.444672
C        0.392531    5.855747   -1.254626
C        0.557924    4.868275   -0.268743
C       -3.410827    5.886206   -1.663607
H       -3.364465    6.650540   -2.442094
H       -3.900614    5.000179   -2.077865
H       -4.061772    6.253680   -0.865512
C        1.587824    6.529251   -1.883617
H        2.245538    5.789785   -2.349444
H        1.281241    7.247263   -2.647023
H        2.194295    7.058461   -1.143711
C        2.592399    3.405341   -0.278564
H        2.102387    2.787593   -1.023225
C        1.922034    4.520395    0.227665
C        2.554300    5.324242    1.191132
C        3.843021    4.982642    1.602990
H        4.326754    5.591453    2.361969
C        4.521650    3.870627    1.103114
C        3.882519    3.072514    0.140189
C        1.838186    6.502146    1.806667
H        0.907725    6.182065    2.285397
H        2.459600    6.995031    2.557108
H        1.556132    7.246513    1.057097
C        5.889532    3.504930    1.626887
H        5.882411    2.499603    2.058986
H        6.641515    3.491297    0.833272
H        6.220118    4.207432    2.394666
C        4.282942    0.607492    0.048387
H        3.559075    0.502454    0.847253
C        4.571403    1.882343   -0.439469
C        5.514050    2.026290   -1.470934
C        6.135856    0.880109   -1.968997
H        6.853638    0.985889   -2.777884
C        5.845227   -0.400118   -1.494379
C        4.900442   -0.534217   -0.464010
C        5.809977    3.382190   -2.065173
H        4.896818    3.841686   -2.455707
H        6.207217    4.077064   -1.320262
H        6.533553    3.308446   -2.879553
C        6.493456   -1.616088   -2.110760
H        5.737692   -2.284204   -2.535290
H        7.189061   -1.335444   -2.904210
H        7.041179   -2.205453   -1.370403
C        3.414727   -2.544372   -0.361914
H        2.789095   -2.074476   -1.112125
C        4.555205   -1.876855    0.088797
C        5.367436   -2.482102    1.061659
C        5.004742   -3.741564    1.542130
H        5.624796   -4.208214    2.302898
C        3.866548   -4.416874    1.097993
C        3.059785   -3.803177    0.125987
C        6.579820   -1.768898    1.608601
H        6.293576   -0.815151    2.061239
H        7.086003   -2.371480    2.365644
H        7.302800   -1.533326    0.822920
C        3.490330   -5.758166    1.678368
H        4.210717   -6.079583    2.433504
H        2.500606   -5.713465    2.141633
H        3.436655   -6.532876    0.908496
C        0.903873    0.909242   -4.024835
C       -0.413677    1.448777   -3.991182
C       -1.540973    0.574064   -3.973634
C       -1.347904   -0.839864   -4.012226
C       -0.028428   -1.376630   -4.047930
C        1.096280   -0.502296   -4.049994
C        2.025037    1.778104   -4.009118
C       -0.605671    2.852180   -3.937033
C       -2.854359    1.109431   -3.895736
C       -2.468318   -1.709019   -3.970236
C        0.164371   -2.781042   -4.049049
C        2.409931   -1.038017   -4.056643
C        3.513508   -0.143135   -4.043325
C        1.802419    3.182264   -3.969691
C       -1.932017    3.360448   -3.867552
C       -3.955582    0.212762   -3.864230
C       -2.244056   -3.113867   -3.978195
C        1.491598   -3.290540   -4.065309
C        2.572874   -2.450851   -4.067305
C        3.328278    1.212566   -4.021171
C        0.535574    3.700060   -3.937099
C       -3.014299    2.522041   -3.843198
C       -3.769536   -1.143054   -3.901471
C       -0.976496   -3.629537   -4.018391
H        4.516209   -0.552189   -4.036708
H        2.662368    3.843547   -3.958970
H       -2.071163    4.432990   -3.815457
H       -4.956399    0.620276   -3.791123
H       -3.102168   -3.776867   -3.945023
H        1.633179   -4.363786   -4.058984
H        3.578892   -2.856973   -4.072389
H        4.184284    1.875280   -3.996696
H        0.383492    4.770834   -3.892357
H       -4.018135    2.928614   -3.780206
H       -4.623908   -1.807466   -3.856815
H       -0.822347   -4.701284   -4.010669
C        1.538401    0.500351    3.980606
C        0.403073    1.360928    4.006771
C       -0.909264    0.807906    4.041297
C       -1.088372   -0.605718    4.057707
C        0.044507   -1.468229    4.038718
C        1.359327   -0.916058    3.990616
C        2.844889    1.049029    3.906991
C        0.580327    2.767443    3.968370
C       -2.038971    1.665220    4.040813
C       -2.396297   -1.154889    4.067090
C       -0.133512   -2.874752    4.019638
C        2.488636   -1.774197    3.926998
C        3.785337   -1.195197    3.862901
C        2.990816    2.462096    3.874169
C       -0.570901    3.602620    3.977895
C       -3.338239    1.087813    4.059493
C       -2.544244   -2.567774    4.060360
C        1.017113   -3.709627    3.962927
C        2.279083   -3.180642    3.918630
C        3.956423    0.163626    3.852672
C        1.900744    3.288688    3.906225
C       -1.832339    3.071630    4.014203
C       -3.510313   -0.270359    4.069637
C       -1.455073   -3.396125    4.037012
H        4.642611   -1.853914    3.805438
H        3.987080    2.881529    3.805604
H       -0.432762    4.678296    3.949562
H       -4.196201    1.747981    4.050630
H       -3.542992   -2.986414    4.054107
H        0.876877   -4.785363    3.947257
H        3.142776   -3.830946    3.860921
H        4.953847    0.586519    3.794852
H        2.034668    4.362447    3.863987
H       -2.699113    3.720059    4.008094
H       -4.509322   -0.693469    4.075655
H       -1.591836   -4.470383    4.012337
Br -0.748707    0.053843   -0.898157
Br 0.669224   -0.371533    0.902410
