# Supplementary material for: On the Many-Body Expansion of an Interaction Energy of Some Supramolecular Halogen-Containing Capsules
Source: Molecules. 2021 Jul 22;26(15):4431. doi: 10.3390/molecules26154431 (PMC8347495; doi:10.3390/molecules26154431)
Supplement: Supplementary file 1 [file molecules-26-04431-s001.zip › SI/COR-CDMB-I2-COR.xyz]

202 atoms of "COR...CDMB...I2...COR" tetramer
B3LYP-D3/6-311G** ETot=-18159.9342013 h
C       -0.988533   -4.130580   -0.170595
H       -0.864962   -3.438418   -0.995365
C       -2.249699   -4.280437    0.407085
C       -2.415394   -5.176792    1.474494
C       -1.301329   -5.887222    1.926513
H       -1.424572   -6.579188    2.755408
C       -0.033111   -5.735288    1.362591
C        0.120083   -4.838932    0.292970
C       -3.762476   -5.348134    2.132292
H       -3.727193   -6.102993    2.920616
H       -4.100737   -4.405550    2.572277
H       -4.527215   -5.644795    1.408698
C        1.152713   -6.493761    1.906200
H        1.906222   -5.803116    2.296015
H        0.857019   -7.170494    2.710683
H        1.644848   -7.083039    1.127227
C        2.277172   -3.600172    0.110179
H        1.936981   -2.975141    0.927635
C        1.451045   -4.626668   -0.347465
C        1.885483   -5.440108   -1.405841
C        3.140596   -5.191768   -1.964146
H        3.477808   -5.814425   -2.788387
C        3.969626   -4.159810   -1.520452
C        3.524433   -3.350855   -0.462993
C        0.999583   -6.535134   -1.947787
H        0.069309   -6.119158   -2.347006
H        1.497327   -7.091658   -2.744647
H        0.709448   -7.242725   -1.165816
C        5.300768   -3.897587   -2.181650
H        5.323067   -2.898573   -2.627977
H        6.121987   -3.929835   -1.459851
H        5.506429   -4.629270   -2.965712
C        4.200144   -0.945835   -0.456562
H        3.463411   -0.777666   -1.234517
C        4.364068   -2.232230    0.057701
C        5.310573   -2.452570    1.071224
C        6.061869   -1.368847    1.528668
H        6.789501   -1.534128    2.318575
C        5.896975   -0.076059    1.028138
C        4.947802    0.133931    0.015781
C        5.483522   -3.824423    1.676230
H        4.555213   -4.158425    2.149954
H        5.727576   -4.572230    0.916288
H        6.275475   -3.830375    2.428074
C        6.691720    1.078206    1.588553
H        6.029517    1.815798    2.052812
H        7.409237    0.739834    2.338957
H        7.240573    1.607949    0.804725
C        3.708773    2.293308    0.026979
H        3.150161    1.915606    0.873612
C        4.701678    1.496350   -0.541331
C        5.432833    1.986550   -1.634357
C        5.131148    3.262108   -2.118032
H        5.693700    3.645150   -2.965319
C        4.123331    4.057557   -1.567542
C        3.398433    3.555738   -0.475331
C        6.497429    1.140155   -2.287718
H        6.063305    0.225437   -2.702421
H        6.996773    1.680444   -3.094662
H        7.256437    0.823254   -1.566786
C        3.799460    5.412511   -2.147257
H        4.466580    5.661398   -2.975176
H        2.769120    5.440111   -2.514006
H        3.881071    6.201224   -1.393780
C        0.980850    4.149919   -0.280667
H        0.784754    3.440740   -1.078009
C        2.294502    4.338313    0.153356
C        2.555440    5.250070    1.187966
C        1.482654    5.946957    1.747334
H        1.679299    6.650661    2.551790
C        0.166043    5.767635    1.319642
C       -0.084724    4.850467    0.285645
C        3.959319    5.444487    1.706191
H        3.996290    6.222000    2.472079
H        4.342829    4.515790    2.139675
H        4.650177    5.720215    0.904601
C       -0.967081    6.522354    1.970683
H       -1.685246    5.830297    2.419512
H       -0.600939    7.193298    2.750598
H       -1.524923    7.118111    1.242529
C       -2.261837    3.617474    0.321614
H       -1.844164    2.976382    1.090763
C       -1.474475    4.636907   -0.215005
C       -2.010663    5.468642   -1.211668
C       -3.323226    5.246594   -1.630882
H       -3.736923    5.880686   -2.410326
C       -4.117471    4.227402   -1.103224
C       -3.573498    3.402632   -0.105969
C       -1.174014    6.557970   -1.837527
H       -0.286238    6.137535   -2.319666
H       -1.741816    7.114046   -2.586382
H       -0.809647    7.267478   -1.089068
C       -5.514689    3.988741   -1.621855
H       -5.595768    2.994970   -2.073516
H       -6.255979    4.021904   -0.818515
H       -5.791881    4.731341   -2.372894
C       -4.247773    1.006011   -0.029415
H       -3.584513    0.842253   -0.869256
C       -4.371868    2.292752    0.491905
C       -5.235619    2.513922    1.576378
C       -5.941542    1.427202    2.096581
H       -6.605846    1.592482    2.940498
C       -5.804283    0.130867    1.595359
C       -4.936904   -0.078620    0.512105
C       -5.366830    3.887554    2.187533
H       -4.402412    4.235396    2.570539
H       -5.689296    4.628478    1.450425
H       -6.084991    3.890310    3.010091
C       -6.542198   -1.026044    2.223638
H       -5.839531   -1.759883    2.630598
H       -7.195200   -0.690278    3.031838
H       -7.152743   -1.559929    1.489729
C       -3.665813   -2.222778    0.408239
H       -3.027769   -1.833608    1.194391
C       -4.720124   -1.438788   -0.062314
C       -5.541882   -1.933122   -1.087243
C       -5.273242   -3.203195   -1.601761
H       -5.905525   -3.589003   -2.396983
C       -4.217070   -3.992311   -1.141675
C       -3.400379   -3.487569   -0.117292
C       -6.667838   -1.095049   -1.641243
H       -6.279642   -0.178579   -2.095684
H       -7.234627   -1.640835   -2.398473
H       -7.360640   -0.781800   -0.855113
C       -3.940969   -5.346479   -1.747461
H       -4.687629   -5.604550   -2.501435
H       -2.954026   -5.365213   -2.218817
H       -3.936675   -6.132574   -0.986994
C       -0.808825    0.979069    4.378440
C        0.554565    1.392319    4.336530
C        1.594858    0.413988    4.312152
C        1.268813   -0.976686    4.349279
C       -0.096592   -1.386372    4.389273
C       -1.133697   -0.408699    4.400758
C       -1.843281    1.948595    4.322416
C        0.876378    2.769110    4.225861
C        2.949664    0.821439    4.173735
C        2.299593   -1.947478    4.249406
C       -0.422298   -2.765517    4.334787
C       -2.492061   -0.817880    4.365304
C       -3.506608    0.176335    4.325717
C       -1.489883    3.324129    4.242517
C        2.241756    3.147989    4.104032
C        3.959008   -0.175625    4.094998
C        1.942059   -3.323980    4.216605
C       -1.791850   -3.147151    4.318960
C       -2.788382   -2.208690    4.334257
C       -3.194375    1.508633    4.306277
C       -0.180270    3.719897    4.195041
C        3.239607    2.210833    4.076892
C        3.645917   -1.507741    4.133883
C        0.631499   -3.717452    4.257196
H       -4.542564   -0.137811    4.282165
H       -2.284022    4.062206    4.201757
H        2.478598    4.200151    4.002101
H        4.989368    0.135657    3.970067
H        2.731754   -4.063896    4.139527
H       -2.034820   -4.201314    4.267383
H       -3.828271   -2.517035    4.307529
H       -3.983057    2.248960    4.247891
H        0.070699    4.769396    4.103819
H        4.274068    2.518199    3.965407
H        4.429197   -2.250734    4.039895
H        0.375361   -4.768596    4.202895
C       -1.499087    0.677521   -4.303904
C       -0.288462    1.430566   -4.335331
C        0.967788    0.758710   -4.380188
C        1.016088   -0.666047   -4.403844
C       -0.191822   -1.421534   -4.378811
C       -1.451089   -0.750699   -4.319140
C       -2.746131    1.342593   -4.167369
C       -0.333899    2.845153   -4.239329
C        2.171952    1.507070   -4.332585
C        2.267981   -1.333411   -4.375567
C       -0.142076   -2.837708   -4.313779
C       -2.650723   -1.501401   -4.193604
C       -3.885371   -0.806299   -4.075868
C       -2.759705    2.761572   -4.090263
C        0.889901    3.569725   -4.215650
C        3.412687    0.812353   -4.326000
C        2.286518   -2.753744   -4.335407
C       -1.361793   -3.562619   -4.209245
C       -2.569267   -2.920336   -4.149014
C       -3.930892    0.562448   -4.065343
C       -1.598316    3.484359   -4.126808
C        2.096863    2.925142   -4.260680
C        3.458718   -0.555727   -4.346161
C        1.126101   -3.478501   -4.304604
H       -4.795179   -1.383698   -3.965749
H       -3.710061    3.267995   -3.969493
H        0.851669    4.651673   -4.144939
H        4.327661    1.389724   -4.278445
H        3.243160   -3.260805   -4.296385
H       -1.318224   -4.645464   -4.157343
H       -3.485479   -3.487575   -4.039339
H       -4.881179    1.074722   -3.957410
H       -1.629302    4.563466   -4.036281
H        3.020090    3.489449   -4.216294
H        4.413978   -1.069731   -4.324839
H        1.163353   -4.559467   -4.239539
I 0.744337    0.002290    1.146692
I -0.696024   -0.240079   -1.137466
