# Supplementary material for: On the Many-Body Expansion of an Interaction Energy of Some Supramolecular Halogen-Containing Capsules
Source: Molecules. 2021 Jul 22;26(15):4431. doi: 10.3390/molecules26154431 (PMC8347495; doi:10.3390/molecules26154431)
Supplement: Supplementary file 1 [file molecules-26-04431-s001.zip › SI/COR.xyz]

36 atoms of "COR"
B3LYP-D3/6-311G** ETot=-921.8349738 h
C     0.000000    1.425314    0.000000
C     1.234358    0.712657    0.000000
C     1.234358   -0.712657    0.000000
C     0.000000   -1.425314    0.000000
C    -1.234358   -0.712657    0.000000
C    -1.234358    0.712657    0.000000
C     0.000000    2.844204    0.000000
C     2.463153    1.422102    0.000000
C     2.463153   -1.422102    0.000000
C    -0.000000   -2.844204    0.000000
C    -2.463153   -1.422102    0.000000
C    -2.463153    1.422102    0.000000
C    -2.432677    2.843976    0.000000
C     1.246617    3.528748    0.000000
C     3.679294    0.684772    0.000000
C     2.432677   -2.843976    0.000000
C    -1.246617   -3.528748    0.000000
C    -3.679294   -0.684772    0.000000
C    -3.679294    0.684772    0.000000
C    -1.246617    3.528748    0.000000
C     2.432677    2.843976    0.000000
C     3.679294   -0.684772    0.000000
C     1.246617   -3.528748    0.000000
C    -2.432677   -2.843976    0.000000
H    -3.373691    3.383983    0.000000
H     1.243770    4.613694    0.000000
H     4.617461    1.229711    0.000000
H     3.373691   -3.383983    0.000000
H    -1.243770   -4.613694    0.000000
H    -4.617461   -1.229711    0.000000
H    -4.617461    1.229711    0.000000
H    -1.243770    4.613694    0.000000
H     3.373691    3.383983    0.000000
H     4.617461   -1.229711    0.000000
H     1.243770   -4.613694    0.000000
H    -3.373691   -3.383983    0.000000
