# Supplementary material for: On the Many-Body Expansion of an Interaction Energy of Some Supramolecular Halogen-Containing Capsules
Source: Molecules. 2021 Jul 22;26(15):4431. doi: 10.3390/molecules26154431 (PMC8347495; doi:10.3390/molecules26154431)
Supplement: Supplementary file 1 [file molecules-26-04431-s001.zip › SI/Cora-CDMB-Br2-Cora.xyz]

190 atoms of "Cora...CDMB...I2...Cora" tetramer
B3LYP-D3/6-311G** ETot=-9161.6773004 h
C        4.137815    1.062989   -0.190901
H        3.344757    0.877291   -0.906058
C        4.930023   -0.005098    0.233928
C        5.939343    0.224140    1.185710
C        6.126306    1.525890    1.655821
H        6.889171    1.702946    2.408498
C        5.353645    2.604701    1.219761
C        4.344894    2.363936    0.271346
C        6.763299   -0.913801    1.738998
H        7.460185   -0.561306    2.501401
H        6.120318   -1.675441    2.190321
H        7.339163   -1.421188    0.960789
C        5.580470    3.985954    1.786305
H        4.645137    4.425025    2.143623
H        6.285985    3.958510    2.618577
H        5.974713    4.674558    1.033123
C        2.216259    3.685278    0.198080
H        1.808337    3.004823    0.937035
C        3.517815    3.484008   -0.265522
C        4.038551    4.344273   -1.248124
C        3.235014    5.387277   -1.713219
H        3.625679    6.039759   -2.488630
C        1.940029    5.609047   -1.241203
C        1.425988    4.739219   -0.264541
C        5.402292    4.105373   -1.851122
H        5.435599    3.135221   -2.357415
H        5.651122    4.877422   -2.581312
H        6.190111    4.083814   -1.094695
C        1.101568    6.732453   -1.802755
H        0.151034    6.357811   -2.193680
H        0.847462    7.471161   -1.037488
H        1.623753    7.248098   -2.610560
C       -1.015549    4.183250   -0.179212
H       -0.834114    3.423824   -0.931607
C        0.056027    4.945827    0.289663
C       -0.168622    5.911173    1.286090
C       -1.467419    6.077902    1.769653
H       -1.640363    6.803372    2.559165
C       -2.548435    5.330949    1.297874
C       -2.314221    4.370266    0.298696
C        0.972514    6.713704    1.864328
H        1.746479    6.056818    2.272804
H        1.463168    7.329740    1.106028
H        0.626462    7.371257    2.663682
C       -3.919266    5.504107    1.907306
H       -4.248747    4.578091    2.389443
H       -3.919492    6.296080    2.658243
H       -4.675749    5.744976    1.156776
C       -3.635842    2.249163    0.218979
H       -2.935455    1.831395    0.933181
C       -3.441431    3.553632   -0.239260
C       -4.331916    4.091325   -1.184012
C       -5.392418    3.296449   -1.624455
H       -6.066682    3.697977   -2.375418
C       -5.604397    1.996186   -1.161282
C       -4.711616    1.470046   -0.210771
C       -4.137274    5.482295   -1.738646
H       -3.109174    5.633360   -2.078254
H       -4.807401    5.667389   -2.580029
H       -4.326762    6.250245   -0.982638
C       -6.721956    1.156116   -1.731862
H       -7.317346    1.725717   -2.447571
H       -6.319879    0.277940   -2.247116
H       -7.391351    0.776602   -0.956448
C       -4.129412   -0.961812   -0.115261
H       -3.357538   -0.769495   -0.851406
C       -4.912632    0.098889    0.342951
C       -5.897677   -0.143490    1.316445
C       -6.067642   -1.450489    1.778473
H       -6.810307   -1.637594    2.548766
C       -5.303046   -2.521967    1.311436
C       -4.321861   -2.268735    0.337028
C       -6.719964    0.983534    1.894413
H       -7.348725    0.631207    2.713947
H       -6.077066    1.781924    2.275270
H       -7.369085    1.443509    1.144124
C       -5.509138   -3.909320    1.870705
H       -4.562763   -4.346100    2.200752
H       -6.194618   -3.893469    2.719919
H       -5.917348   -4.593767    1.121291
C       -2.197508   -3.586685    0.190082
H       -1.769497   -2.915255    0.924837
C       -3.510461   -3.382763   -0.235683
C       -4.058896   -4.238266   -1.207613
C       -3.267573   -5.276794   -1.701948
H       -3.678831   -5.923871   -2.471463
C       -1.960794   -5.504091   -1.264349
C       -1.422304   -4.642939   -0.293174
C       -5.440122   -3.997489   -1.768572
H       -5.492689   -3.020147   -2.258712
H       -5.706069   -4.759841   -2.502968
H       -6.206279   -3.991820   -0.989839
C       -1.145061   -6.631819   -1.850887
H       -0.145007   -6.293119   -2.133656
H       -1.003752   -7.445388   -1.133163
H       -1.630368   -7.049198   -2.735191
C        1.011826   -4.070686   -0.230876
H        0.806708   -3.292606   -0.956169
C       -0.043589   -4.856244    0.236297
C        0.210676   -5.850850    1.195923
C        1.523353   -6.025711    1.639418
H        1.720365   -6.775174    2.400620
C        2.589778   -5.263977    1.158053
C        2.324377   -4.272217    0.197576
C       -0.908109   -6.686952    1.770801
H       -1.739163   -6.059335    2.103966
H       -1.321127   -7.377301    1.029846
H       -0.561069   -7.277720    2.620616
C        3.981120   -5.460367    1.711464
H        4.357169   -4.534061    2.156533
H        3.994502   -6.236971    2.478301
H        4.696102   -5.739377    0.933542
C        3.645395   -2.149758    0.111063
H        2.967390   -1.746147    0.853862
C        3.433459   -3.446015   -0.363442
C        4.291139   -3.967318   -1.347431
C        5.344189   -3.169378   -1.800823
H        5.995124   -3.559110   -2.578227
C        5.578417   -1.881041   -1.315889
C        4.712432   -1.367974   -0.333887
C        4.075156   -5.345876   -1.924820
H        3.026487   -5.506779   -2.187213
H        4.681450   -5.496385   -2.819978
H        4.336620   -6.130725   -1.208419
C        6.693345   -1.040547   -1.891023
H        7.237866   -1.584843   -2.664543
H        6.297767   -0.122398   -2.335389
H        7.409575   -0.727996   -1.127021
C       -0.607200   -1.074185   -4.548194
C        0.786818   -0.815466   -4.552258
C        0.971929    0.590098   -4.522350
C       -0.307761    1.200075   -4.498705
C       -1.283725    0.171806   -4.515793
C       -2.539600    0.325669   -3.955013
C       -0.535713    2.436417   -3.918961
C        2.091596    1.184160   -3.966530
C        1.710456   -1.699978   -4.024032
C       -1.150381   -2.230772   -4.017209
C       -2.539011   -2.127423   -3.635667
H       -3.044598   -3.005577   -3.255552
C       -3.200675   -0.911229   -3.609736
H       -4.210908   -0.878555   -3.215552
C       -2.857873    1.671583   -3.544403
H       -3.834790    1.885474   -3.131318
C       -1.904926    2.676084   -3.529297
H       -2.179328    3.636439   -3.108540
C        0.658315    3.152276   -3.537994
H        0.573805    4.148128   -3.120863
C        1.908138    2.556420   -3.559189
H        2.745183    3.110639   -3.154324
C        3.151669    0.266254   -3.620995
H        4.084259    0.657631   -3.229081
C        2.969307   -1.106227   -3.643058
H        3.756937   -1.741739   -3.259651
C        1.175819   -2.994138   -3.672209
H        1.849146   -3.755389   -3.294673
C       -0.186155   -3.246826   -3.667139
H       -0.540917   -4.195526   -3.282794
C       -0.970882   -0.669735    4.544840
C       -0.802522    0.737868    4.522740
C        0.588329    1.012502    4.505895
C        1.279505   -0.225248    4.518078
C        0.315847   -1.265298    4.541922
C        0.557631   -2.518597    4.007747
C       -2.083372   -1.296534    4.011973
C       -1.738869    1.593050    3.968170
C        1.117105    2.157179    3.934734
C        2.535934   -0.384423    3.960353
C        2.871813   -1.744995    3.610559
H        3.860190   -1.961133    3.219333
C        1.930151   -2.760285    3.630034
H        2.203990   -3.735361    3.248203
C       -0.627277   -3.264192    3.654404
H       -0.517356   -4.270541    3.269922
C       -1.884377   -2.682691    3.659326
H       -2.724589   -3.255755    3.283189
C       -3.153937   -0.408193    3.629396
H       -4.073287   -0.825127    3.239499
C       -2.990843    0.966810    3.613125
H       -3.796359    1.576395    3.218611
C       -1.219993    2.880403    3.572269
H       -1.892383    3.628809    3.172506
C        0.138559    3.148906    3.557153
H        0.467030    4.096067    3.147862
C        2.504638    2.052213    3.549159
H        3.010313    2.918059    3.137027
C        3.178990    0.842806    3.558135
H        4.179508    0.808978    3.147517
Br 0.063108   -0.174260    1.165329
Br -0.090386   -0.071627   -1.164992
