# Supplementary material for: On the Many-Body Expansion of an Interaction Energy of Some Supramolecular Halogen-Containing Capsules
Source: Molecules. 2021 Jul 22;26(15):4431. doi: 10.3390/molecules26154431 (PMC8347495; doi:10.3390/molecules26154431)
Supplement: Supplementary file 1 [file molecules-26-04431-s001.zip › SI/Cora-CDMB-Cora.xyz]

188 atoms of "Cora...CDMB...Cora" trimer
B3LYP-D3/6-311G** ETot=-4013.3597766 h
C        4.271881   -0.004671   -0.175829
H        3.480130    0.032325   -0.915091
C        4.759221   -1.248761    0.230419
C        5.779044   -1.304442    1.195740
C        6.274944   -0.103522    1.708566
H        7.047191   -0.142853    2.471444
C        5.800342    1.145504    1.301183
C        4.784058    1.191256    0.331001
C        6.302121   -2.628092    1.699004
H        7.038173   -2.486239    2.492259
H        5.489971   -3.246847    2.091501
H        6.771293   -3.209458    0.900277
C        6.344357    2.409870    1.922072
H        5.537667    3.027782    2.326057
H        7.039406    2.182932    2.732303
H        6.869196    3.030234    1.189918
C        3.049322    2.999548    0.299937
H        2.480134    2.413930    1.013057
C        4.265542    2.499378   -0.169638
C        4.995118    3.245671   -1.111764
C        4.483381    4.477426   -1.525901
H        5.036348    5.048229   -2.266325
C        3.277023    4.993431   -1.047568
C        2.548599    4.235180   -0.116038
C        6.265804    2.703011   -1.720725
H        6.063829    1.782103   -2.277283
H        6.712981    3.423151   -2.408202
H        7.009420    2.446633   -0.962541
C        2.762180    6.324215   -1.541314
H        1.728039    6.245840   -1.887472
H        2.763059    7.076432   -0.746676
H        3.372108    6.702785   -2.363471
C        0.041874    4.309871   -0.050933
H        0.032693    3.590619   -0.862755
C        1.267785    4.748121    0.455173
C        1.284121    5.667746    1.517919
C        0.064846    6.116383    2.028977
H        0.073816    6.808728    2.865667
C       -1.165564    5.688953    1.526684
C       -1.172647    4.769288    0.463805
C        2.585234    6.113476    2.141281
H        3.128538    5.260261    2.559790
H        3.253197    6.573085    1.408558
H        2.412257    6.832563    2.943806
C       -2.454514    6.162074    2.155286
H       -3.026525    5.319171    2.555659
H       -2.262000    6.860426    2.971536
H       -3.104958    6.656621    1.429389
C       -2.986582    3.052809    0.316975
H       -2.424198    2.456503    1.026883
C       -2.466189    4.280239   -0.099820
C       -3.186762    5.053571   -1.025059
C       -4.405743    4.560891   -1.495985
H       -4.953515    5.143790   -2.230865
C       -4.936165    3.336873   -1.082615
C       -4.213921    2.574992   -0.147262
C       -2.651257    6.375534   -1.520582
H       -1.617270    6.281217   -1.862774
H       -3.252860    6.760197   -2.346043
H       -2.644618    7.130328   -0.728381
C       -6.220001    2.818804   -1.685321
H       -6.660775    3.550676   -2.364495
H       -6.037011    1.898764   -2.249822
H       -6.961825    2.568878   -0.923352
C       -4.268129    0.071042   -0.159846
H       -3.481244    0.094529   -0.904817
C       -4.753564    1.275402    0.353537
C       -5.764347    1.246911    1.330140
C       -6.261903    0.006451    1.736157
H       -7.030434   -0.019807    2.503327
C       -5.792725   -1.202424    1.217137
C       -4.776622   -1.164207    0.247112
C       -6.283500    2.520096    1.954511
H       -6.952682    2.304324    2.789231
H       -5.463056    3.141062    2.324240
H       -6.831339    3.133054    1.232722
C       -6.331705   -2.517199    1.726703
H       -5.532605   -3.121087    2.167249
H       -7.099741   -2.361926    2.486414
H       -6.763483   -3.119445    0.922874
C       -3.051890   -2.974008    0.087189
H       -2.506417   -2.475710    0.880358
C       -4.253108   -2.423029   -0.362925
C       -4.957845   -3.064353   -1.396294
C       -4.428682   -4.239980   -1.933266
H       -4.959756   -4.725886   -2.746728
C       -3.232058   -4.802971   -1.484171
C       -2.536170   -4.156407   -0.448276
C       -6.221743   -2.464735   -1.964276
H       -6.020653   -1.482566   -2.403433
H       -6.647541   -3.102683   -2.740730
H       -6.981981   -2.308081   -1.194982
C       -2.690846   -6.061443   -2.119653
H       -1.658332   -5.924235   -2.452933
H       -2.675771   -6.896824   -1.413630
H       -3.292439   -6.358664   -2.980475
C       -0.037845   -4.216118   -0.356845
H       -0.033347   -3.396336   -1.065277
C       -1.261251   -4.725132    0.081808
C       -1.272872   -5.781375    1.008107
C       -0.050029   -6.290858    1.450822
H       -0.054670   -7.093253    2.183064
C        1.178710   -5.801108    1.002117
C        1.179512   -4.744878    0.075556
C       -2.573309   -6.322251    1.552339
H       -3.156644   -5.529493    2.030369
H       -3.205687   -6.733311    0.760930
H       -2.397533   -7.108627    2.288628
C        2.472847   -6.369711    1.533260
H        3.101796   -5.582824    1.959616
H        2.288095   -7.117842    2.306344
H        3.063946   -6.839971    0.742493
C        3.000576   -3.025956    0.073582
H        2.466865   -2.518398    0.868830
C        2.461391   -4.198199   -0.461059
C        3.142478   -4.857155   -1.498963
C        4.349477   -4.317564   -1.949081
H        4.869770   -4.813298   -2.763588
C        4.902115   -3.152346   -1.412904
C        4.211339   -2.497810   -0.378372
C        2.576597   -6.104702   -2.134348
H        1.541862   -5.952408   -2.453485
H        3.163274   -6.404922   -3.004372
H        2.560031   -6.943950   -1.432894
C        6.175271   -2.576774   -1.985033
H        6.590987   -3.227118   -2.756635
H        5.989422   -1.595218   -2.432148
H        6.937968   -2.425765   -1.217216
C       -0.750861   -0.662493   -4.625686
C        0.666047   -0.695976   -4.626910
C        1.135844    0.640934   -4.583217
C        0.009186    1.500386   -4.552508
C       -1.156827    0.695137   -4.581138
C       -2.354941    1.097393   -4.017598
C        0.039294    2.749228   -3.955586
C        2.352773    0.986124   -4.022050
C        1.387417   -1.756282   -4.107367
C       -1.520737   -1.687497   -4.104963
C       -2.859545   -1.306154   -3.720785
H       -3.535749   -2.065713   -3.349112
C       -3.257143    0.019841   -3.683304
H       -4.240660    0.256101   -3.290329
C       -2.391052    2.474531   -3.588279
H       -3.304336    2.879056   -3.171002
C       -1.251549    3.260767   -3.559532
H       -1.322516    4.251922   -3.126387
C        1.353727    3.199555   -3.563016
H        1.472865    4.186249   -3.130785
C        2.454856    2.360480   -3.594005
H        3.387106    2.722597   -3.179507
C        3.203041   -0.133031   -3.688229
H        4.197254    0.055980   -3.296731
C        2.742919   -1.438782   -3.724196
H        3.382990   -2.228728   -3.351761
C        0.598238   -2.915693   -3.763001
H        1.101766   -3.800617   -3.390379
C       -0.786934   -2.882866   -3.761204
H       -1.331261   -3.741868   -3.385843
C       -1.132646   -0.745466    4.582293
C       -0.711583    0.607550    4.579308
C        0.705704    0.625193    4.578037
C        1.160246   -0.716997    4.579461
C        0.024190   -1.564288    4.583110
C        0.039196   -2.835115    4.037198
C       -2.335913   -1.153976    4.034821
C       -1.471681    1.625542    4.030261
C        1.439369    1.661937    4.028334
C        2.371605   -1.095340    4.028298
C        2.458446   -2.490173    3.661526
H        3.395793   -2.876897    3.275784
C        1.348076   -3.318278    3.663625
H        1.444086   -4.324108    3.273739
C       -1.258504   -3.351159    3.669092
H       -1.330899   -4.359098    3.280236
C       -2.389127   -2.551091    3.670109
H       -3.317403   -2.962882    3.287938
C       -3.223206   -0.081185    3.653939
H       -4.200846   -0.315585    3.252530
C       -2.812635    1.241613    3.654926
H       -3.491382    1.989725    3.260464
C       -0.723438    2.803626    3.659309
H       -1.244704    3.669492    3.269952
C        0.661658    2.821040    3.658205
H        1.160257    3.699371    3.267390
C        2.789096    1.311404    3.651136
H        3.448535    2.077699    3.258463
C        3.231915   -0.000983    3.646657
H        4.213731   -0.212590    3.242419
