# Supplementary material for: On the Many-Body Expansion of an Interaction Energy of Some Supramolecular Halogen-Containing Capsules
Source: Molecules. 2021 Jul 22;26(15):4431. doi: 10.3390/molecules26154431 (PMC8347495; doi:10.3390/molecules26154431)
Supplement: Supplementary file 1 [file molecules-26-04431-s001.zip › SI/Cora-CDMB-I2-Cora.xyz]

190 atoms of "Cora...CDMB...I2...Cora" tetramer
B3LYP-D3/6-311G** ETot=-17852.4778841 h
C       -4.168158    0.855304   -0.064896
H       -3.438438    0.661937   -0.842879
C       -4.377816    2.169105    0.356931
C       -5.309673    2.424812    1.377094
C       -6.005903    1.345951    1.927086
H       -6.714979    1.536738    2.727590
C       -5.808356    0.028463    1.507094
C       -4.872730   -0.215220    0.487316
C       -5.524980    3.824923    1.899077
H       -6.247759    3.835510    2.716803
H       -4.587491    4.253526    2.265330
H       -5.885167    4.499499    1.117464
C       -6.561766   -1.105989    2.158952
H       -5.875023   -1.865420    2.543136
H       -7.174326   -0.747872    2.988203
H       -7.217827   -1.617268    1.448452
C       -3.539453   -2.330576    0.450055
H       -2.857439   -1.867392    1.154247
C       -4.634197   -1.600207   -0.014587
C       -5.504722   -2.185698   -0.949091
C       -5.249772   -3.492961   -1.369130
H       -5.911424   -3.943206   -2.103635
C       -4.167157   -4.237433   -0.896499
C       -3.299166   -3.640296    0.032197
C       -6.657528   -1.403510   -1.531307
H       -6.295615   -0.522291   -2.070716
H       -7.238604   -2.012854   -2.225904
H       -7.332103   -1.032072   -0.755734
C       -3.917580   -5.639031   -1.399426
H       -2.921177   -5.725872   -1.843078
H       -3.955910   -6.371920   -0.588469
H       -4.654178   -5.926719   -2.151819
C       -0.865414   -4.211444    0.032444
H       -0.739754   -3.514657   -0.788119
C       -2.134467   -4.392098    0.583657
C       -2.297850   -5.278167    1.661685
C       -1.174566   -5.953230    2.144127
H       -1.292726   -6.623404    2.990625
C        0.098750   -5.782945    1.596467
C        0.249878   -4.895009    0.518324
C       -3.644729   -5.458909    2.319698
H       -4.006608   -4.513018    2.735090
H       -4.403898   -5.790469    1.606350
H       -3.594610   -6.188918    3.129470
C        1.290940   -6.496644    2.187513
H        2.028711   -5.780375    2.562748
H        0.994136   -7.143852    3.014671
H        1.808543   -7.108240    1.443848
C        2.349998   -3.563983    0.278824
H        1.946482   -2.869765    1.007916
C        1.587654   -4.669724   -0.102365
C        2.098624   -5.563508   -1.057636
C        3.362389   -5.309800   -1.595950
H        3.751518   -5.984790   -2.352905
C        4.135824   -4.210337   -1.217214
C        3.620478   -3.330064   -0.249488
C        1.291824   -6.753681   -1.517639
H        0.295702   -6.449268   -1.850091
H        1.786191   -7.271329   -2.341551
H        1.138126   -7.474220   -0.708768
C        5.473755   -3.954415   -1.868704
H        5.691904   -4.705650   -2.629775
H        5.494475   -2.969642   -2.344896
H        6.290210   -3.960124   -1.141702
C        4.166168   -0.890358   -0.286615
H        3.356992   -0.758506   -0.995567
C        4.423970   -2.164038    0.221213
C        5.455648   -2.334226    1.160445
C        6.203148   -1.215864    1.537087
H        6.990075   -1.340064    2.275562
C        5.966705    0.059037    1.017547
C        4.929837    0.217706    0.083396
C        5.732528   -3.683928    1.777960
H        6.480183   -3.609217    2.569533
H        4.823051   -4.115448    2.204843
H        6.094831   -4.403004    1.037588
C        6.782688    1.242308    1.478791
H        6.140951    2.017164    1.908798
H        7.515158    0.948413    2.232666
H        7.317683    1.713395    0.649410
C        3.608342    2.334806   -0.039821
H        3.014282    1.968097    0.788219
C        4.646601    1.545866   -0.534340
C        5.404179    2.008386   -1.624090
C        5.089880    3.254517   -2.171301
H        5.660819    3.607733   -3.025144
C        4.058636    4.056351   -1.676381
C        3.307845    3.582235   -0.587693
C        6.495696    1.157556   -2.228086
H        6.090272    0.213564   -2.605450
H        6.985397    1.672437   -3.056489
H        7.258715    0.891547   -1.491854
C        3.739721    5.384980   -2.319225
H        2.698853    5.421756   -2.654140
H        3.864547    6.213330   -1.616036
H        4.382743    5.571731   -3.181119
C        0.880036    4.132597   -0.417615
H        0.692535    3.330167   -1.121077
C        2.191403    4.390668   -0.017053
C        2.439481    5.413547    0.912580
C        1.354182    6.144880    1.401086
H        1.538342    6.923595    2.135767
C        0.040357    5.907797    0.990329
C       -0.194806    4.884255    0.056817
C        3.840718    5.693209    1.400387
H        4.291599    4.796343    1.835553
H        4.498768    6.000735    0.582746
H        3.847565    6.481306    2.155587
C       -1.102979    6.705271    1.570811
H       -1.832843    6.048452    2.053539
H       -0.748087    7.424705    2.311020
H       -1.648482    7.253920    0.798200
C       -2.312383    3.556498    0.120743
H       -1.857653    2.944845    0.891737
C       -1.574269    4.601762   -0.436846
C       -2.147684    5.385197   -1.452959
C       -3.453492    5.097755   -1.856668
H       -3.895673    5.690978   -2.652044
C       -4.205957    4.064205   -1.294059
C       -3.619510    3.282701   -0.284329
C       -1.366665    6.496140   -2.112968
H       -0.408308    6.132587   -2.494472
H       -1.924074    6.930512   -2.944765
H       -1.130382    7.298651   -1.408122
C       -5.596765    3.764929   -1.799298
H       -5.878313    4.442701   -2.607091
H       -5.663037    2.739507   -2.174325
H       -6.344847    3.850652   -1.006469
C        0.712553    0.401793   -4.731607
C       -0.639772    0.833554   -4.732668
C       -1.468596   -0.318644   -4.693286
C       -0.627593   -1.463203   -4.665748
C        0.720356   -1.017574   -4.691440
C        1.750472   -1.739714   -4.110659
C       -1.008841   -2.652907   -4.062910
C       -2.730990   -0.310160   -4.120125
C       -1.033100    2.046587   -4.191101
C        1.733232    1.163286   -4.186216
C        2.904472    0.420979   -3.786126
H        3.755938    0.961374   -3.390531
C        2.913262   -0.962399   -3.754448
H        3.778783   -1.469390   -3.341894
C        1.396775   -3.067725   -3.672516
H        2.157972   -3.700524   -3.233170
C        0.083181   -3.503374   -3.652615
H       -0.134247   -4.468438   -3.207936
C       -2.394926   -2.715638   -3.664298
H       -2.781274   -3.625088   -3.219851
C       -3.214348   -1.600661   -3.692059
H       -4.206632   -1.683206   -3.266233
C       -3.226400    0.996839   -3.759703
H       -4.224462    1.087411   -3.344226
C       -2.417044    2.119046   -3.790101
H       -2.800296    3.048986   -3.388500
C        0.047075    2.932492   -3.829373
H       -0.190234    3.916055   -3.439112
C        1.365568    2.511241   -3.825111
H        2.127832    3.171518   -3.428333
C        1.462328    0.460913    4.652003
C        0.748782   -0.765329    4.700951
C       -0.638263   -0.464747    4.735355
C       -0.782857    0.946980    4.709237
C        0.515530    1.519831    4.657392
C        0.766202    2.745105    4.060054
C        2.704320    0.577215    4.047304
C        1.243503   -1.933711    4.143645
C       -1.595788   -1.318401    4.211328
C       -1.891062    1.571781    4.160058
C       -1.675231    2.936601    3.741275
H       -2.511132    3.505056    3.347910
C       -0.410241    3.495870    3.691673
H       -0.287737    4.479262    3.255252
C        2.129326    2.946032    3.628610
H        2.403484    3.896762    3.187856
C        3.051929    1.913894    3.624643
H        4.028579    2.089587    3.186732
C        3.314392   -0.671578    3.660302
H        4.297659   -0.663808    3.206575
C        2.618436   -1.866886    3.709525
H        3.088836   -2.754296    3.300156
C        0.243446   -2.917374    3.806105
H        0.549321   -3.876456    3.406595
C       -1.108431   -2.623994    3.837582
H       -1.801404   -3.366372    3.460732
C       -2.838857   -0.685116    3.841427
H       -3.653577   -1.293558    3.464306
C       -2.979748    0.691243    3.813707
H       -3.892712    1.108908    3.407901
I     0.253566    0.381630    1.269913
I    -0.355830   -0.335750   -1.281985
