# Supplementary material for: On the Many-Body Expansion of an Interaction Energy of Some Supramolecular Halogen-Containing Capsules
Source: Molecules. 2021 Jul 22;26(15):4431. doi: 10.3390/molecules26154431 (PMC8347495; doi:10.3390/molecules26154431)
Supplement: Supplementary file 1 [file molecules-26-04431-s001.zip › SI/Cora-CDMB-I2.xyz]

160 atoms of "Cora...CDMB...I2" trimer
B3LYP-D3/6-311G** ETot=-17084.3264364 h
C        3.546259   -2.429103   -0.488651
H        2.923810   -2.003683    0.290603
C        4.621042   -1.686689   -0.979827
C        5.409527   -2.217147   -2.014838
C        5.093328   -3.484229   -2.508557
H        5.691440   -3.892176   -3.318369
C        4.029668   -4.241550   -2.014278
C        3.245874   -3.699318   -0.982281
C        6.544448   -1.420150   -2.612161
H        7.057855   -1.987016   -3.391032
H        6.175917   -0.489077   -3.053114
H        7.281646   -1.133441   -1.857286
C        3.708241   -5.594820   -2.601646
H        2.704917   -5.602347   -3.037837
H        4.422123   -5.866970   -3.381313
H        3.719436   -6.379479   -1.839872
C        0.806643   -4.215048   -0.892803
H        0.662092   -3.457988   -1.656174
C        2.094747   -4.461910   -0.418616
C        2.285415   -5.432184    0.578951
C        1.169515   -6.122355    1.058088
H        1.310309   -6.861815    1.841190
C       -0.122075   -5.889113    0.580454
C       -0.300986   -4.915736   -0.416149
C        3.657391   -5.691730    1.153082
H        4.057561   -4.791596    1.630552
H        3.630904   -6.489115    1.897960
H        4.374476   -5.971365    0.376605
C       -1.302230   -6.640894    1.147416
H       -2.029828   -5.953423    1.589823
H       -1.837590   -7.195037    0.371359
H       -0.988660   -7.348123    1.917366
C       -2.400901   -3.561370   -0.481699
H       -1.982793   -2.942372    0.304557
C       -1.651624   -4.628378   -0.979551
C       -2.176751   -5.415515   -2.017824
C       -3.442533   -5.100543   -2.515328
H       -3.845595   -5.696046   -3.329494
C       -4.204326   -4.040850   -2.019596
C       -3.670824   -3.263024   -0.978104
C       -1.377135   -6.551814   -2.608698
H       -0.443107   -6.185812   -3.045338
H       -1.095625   -7.286340   -1.848942
H       -1.940161   -7.067452   -3.388887
C       -5.550197   -3.713926   -2.621098
H       -5.547471   -2.710939   -3.058259
H       -5.816522   -4.426799   -3.403686
H       -6.344123   -3.720651   -1.869383
C       -4.181194   -0.825212   -0.884354
H       -3.405132   -0.680609   -1.628356
C       -4.440537   -2.114232   -0.418668
C       -5.439900   -2.306739    0.549214
C       -6.145841   -1.190983    1.006557
H       -6.908749   -1.333008    1.766767
C       -5.898136    0.102111    0.539055
C       -4.898275    0.282053   -0.431517
C       -5.732004   -3.681784    1.099706
H       -4.823740   -4.154338    1.483770
H       -6.463341   -3.636833    1.908670
H       -6.121824   -4.350540    0.326493
C       -6.663900    1.280769    1.089514
H       -7.388167    0.965835    1.842899
H       -5.986665    2.007225    1.548831
H       -7.200722    1.817816    0.302647
C       -3.534444    2.376047   -0.518259
H       -2.913700    1.962073    0.267853
C       -4.607404    1.628386   -1.004408
C       -5.394614    2.148890   -2.045613
C       -5.078383    3.411683   -2.550312
H       -5.675338    3.811672   -3.364942
C       -4.016586    4.174717   -2.060510
C       -3.235067    3.642591   -1.021776
C       -6.529618    1.346690   -2.635781
H       -7.039140    1.904141   -3.423946
H       -6.162415    0.408518   -3.062505
H       -7.269995    1.072540   -1.879194
C       -3.694180    5.522249   -2.660372
H       -2.691991    5.523765   -3.099321
H       -4.409454    5.789064   -3.440617
H       -3.701634    6.313619   -1.905606
C       -0.796702    4.159111   -0.930504
H       -0.651387    3.395673   -1.687257
C       -2.085574    4.410178   -0.460920
C       -2.277708    5.388998    0.528119
C       -1.162020    6.081748    1.004418
H       -1.304132    6.828921    1.780072
C        0.130415    5.845606    0.529534
C        0.310399    4.864704   -0.459571
C       -3.652432    5.659925    1.090548
H       -4.075894    4.757544    1.542123
H       -3.622133    6.441073    1.852372
H       -4.353181    5.970165    0.310529
C        1.308725    6.609918    1.083743
H        2.065558    5.930291    1.486523
H        1.807417    7.197251    0.307286
H        1.000710    7.290818    1.879368
C        2.405628    3.507221   -0.514015
H        1.982548    2.898107    0.276192
C        1.661062    4.572848   -1.020833
C        2.190871    5.351314   -2.062922
C        3.458257    5.030243   -2.553082
H        3.865849    5.619345   -3.369665
C        4.216686    3.973282   -2.046090
C        3.676903    3.203491   -1.001804
C        1.394798    6.483573   -2.666171
H        0.464327    6.113924   -3.107441
H        1.106979    7.222434   -1.913063
H        1.962834    6.995053   -3.445464
C        5.566387    3.641999   -2.636465
H        5.567124    2.635245   -3.064936
H        5.837456    4.348280   -3.423386
H        6.355391    3.655649   -1.879518
C        4.190729    0.766409   -0.884304
H        3.418869    0.613699   -1.631078
C        4.442642    2.059711   -0.426627
C        5.433759    2.261837    0.548337
C        6.143198    1.152441    1.015222
H        6.901659    1.302337    1.778397
C        5.905547   -0.144394    0.552482
C        4.909824   -0.334714   -0.419788
C        5.713286    3.641316    1.093891
H        4.804150    4.097441    1.496187
H        6.460967    3.609032    1.888429
H        6.074841    4.317470    0.313652
C        6.679469   -1.314809    1.109341
H        7.371912   -0.995679    1.890327
H        6.005908   -2.064462    1.534388
H        7.254813   -1.825232    0.331673
C       -0.206524    1.238794    3.944623
C        1.058434    0.595345    3.940986
C        0.837504   -0.806495    3.930834
C       -0.564119   -1.029530    3.927442
C       -1.209193    0.234276    3.936557
C       -2.460849    0.435701    3.378980
C       -1.138506   -2.156164    3.361349
C        1.735991   -1.698990    3.369221
C        2.187729    1.175388    3.387254
C       -0.405291    2.493612    3.393572
C       -1.768595    2.782415    3.016095
H       -2.005057    3.760979    2.616955
C       -2.747463    1.803149    3.013550
H       -3.728276    2.049074    2.621158
C       -3.150628   -0.767660    2.981572
H       -4.147480   -0.695592    2.565110
C       -2.521868   -2.001321    2.977193
H       -3.057843   -2.849538    2.566145
C       -0.201138   -3.184211    2.975960
H       -0.568698   -4.116206    2.564263
C        1.166272   -2.966686    2.979267
H        1.806517   -3.737626    2.568620
C        3.005230   -1.122246    2.992174
H        3.779884   -1.764359    2.587561
C        3.219641    0.245715    2.995685
H        4.146129    0.625813    2.583486
C        2.036761    2.563496    3.018667
H        2.893835    3.099082    2.625355
C        0.802122    3.190842    3.018483
H        0.723512    4.194400    2.618197
I -0.003378    0.049694   -2.252034
I 0.005328    0.053218    0.477853
