# Supplementary material for: On the Many-Body Expansion of an Interaction Energy of Some Supramolecular Halogen-Containing Capsules
Source: Molecules. 2021 Jul 22;26(15):4431. doi: 10.3390/molecules26154431 (PMC8347495; doi:10.3390/molecules26154431)
Supplement: Supplementary file 1 [file molecules-26-04431-s001.zip › SI/Cora-Cora.xyz]

60 atoms of "Cora...Cora" dimer
B3LYP-D3/6-311G** ETot=-1536.2206597 h
C       -2.199931    1.145992    1.521780
C       -1.486098    0.000017    1.948888
C       -2.199929   -1.145984    1.521836
C       -3.342201   -0.707820    0.806917
C       -3.342210    0.707790    0.806892
C       -3.934559    1.458704   -0.191562
C       -3.934521   -1.458780   -0.191521
C       -1.593440   -2.364884    1.287752
C       -0.113702    0.000025    2.127490
C       -1.593439    2.364876    1.287614
C       -2.344441    3.251126    0.426609
H       -1.978168    4.257970    0.252985
C       -3.453311    2.819596   -0.282793
H       -3.917004    3.501479   -0.988541
C       -4.723097    0.693471   -1.130046
H       -5.266339    1.211939   -1.913710
C       -4.723087   -0.693591   -1.130020
H       -5.266292   -1.212097   -1.913681
C       -3.453247   -2.819667   -0.282711
H       -3.916907   -3.501581   -0.988453
C       -2.344412   -3.251168    0.426760
H       -1.978156   -4.258028    0.253160
C       -0.207566   -2.431801    1.686942
H        0.334049   -3.363562    1.572789
C        0.501101   -1.305395    2.070536
H        1.570552   -1.396080    2.227570
C        0.501115    1.305424    2.070407
H        1.570574    1.396121    2.227397
C       -0.207557    2.431816    1.686745
H        0.334077    3.363550    1.572456
C        2.200270    1.146178   -1.521589
C        1.486013    0.000527   -1.948876
C        2.199513   -1.145792   -1.522120
C        3.341988   -0.708166   -0.807195
C        3.342446    0.707446   -0.806848
C        3.935052    1.457927    0.191775
C        1.594217    2.365222   -1.287129
C        0.113577    0.001024   -2.127297
C        1.592650   -2.364534   -1.288214
C        3.934141   -1.459545    0.191022
C        4.722985   -0.694827    1.129667
H        5.266063   -1.213749    1.913142
C        4.723402    0.692235    1.130040
H        5.266772    1.210422    1.913797
C        3.454235    2.818948    0.283394
H        3.918158    3.500467    0.989347
C        2.345507    3.251011   -0.425900
H        1.979561    4.257935   -0.252029
C        0.208348    2.432725   -1.686196
H       -0.332948    3.364645   -1.571794
C       -0.500761    1.306642   -2.069943
H       -1.570194    1.397869   -2.226761
C       -0.501652   -1.304209   -2.070466
H       -1.571160   -1.394631   -2.227237
C        0.206713   -2.430920   -1.687215
H       -0.335173   -3.362529   -1.573160
C        2.343398   -3.251267   -0.427491
H        1.976780   -4.258035   -0.254110
C        3.452457   -2.820309    0.281952
H        3.915952   -3.502512    0.987526
