# Supplementary material for: On the Many-Body Expansion of an Interaction Energy of Some Supramolecular Halogen-Containing Capsules
Source: Molecules. 2021 Jul 22;26(15):4431. doi: 10.3390/molecules26154431 (PMC8347495; doi:10.3390/molecules26154431)
Supplement: Supplementary file 1 [file molecules-26-04431-s001.zip › SI/Cora-I2-Cora.xyz]

62 atoms of "Cora...I2...Cora" trimer
B3LYP-D3/6-311G** ETot=-15375.3047368 h
C       -3.951212    1.511823   -0.342572
C       -3.232155    1.779698    0.850098
C       -3.383110    0.665522    1.714215
C       -4.187609   -0.296421    1.051500
C       -4.539479    0.226964   -0.219555
C       -4.790263   -0.583126   -1.314609
C       -4.070931   -1.655172    1.292892
C       -2.428725    0.317063    2.653973
C       -2.112507    2.594109    0.876599
C       -3.586263    2.047031   -1.566074
C       -4.055928    1.312624   -2.716829
H       -3.861482    1.704254   -3.709964
C       -4.629359    0.059375   -2.597767
H       -4.868052   -0.493282   -3.500601
C       -4.879122   -1.994257   -1.019513
H       -5.129938   -2.686953   -1.816435
C       -4.536666   -2.504986    0.222039
H       -4.531010   -3.581601    0.359054
C       -3.249398   -2.003061    2.428715
H       -3.166128   -3.044049    2.724084
C       -2.469533   -1.062667    3.078236
H       -1.802393   -1.396860    3.865765
C       -1.376700    1.287459    2.838722
H       -0.621903    1.112606    3.596049
C       -1.221407    2.367772    1.988898
H       -0.342386    2.993339    2.100704
C       -1.862714    3.325121   -0.342366
H       -1.030954    4.020187   -0.380610
C       -2.565692    3.065866   -1.505458
H       -2.264502    3.568226   -2.418809
C        3.958817   -1.518097   -0.273512
C        3.233381   -1.741730    0.924411
C        3.374631   -0.593789    1.744875
C        4.179644    0.344540    1.049698
C        4.541408   -0.227025   -0.197597
C        4.795978    0.540372   -1.322153
C        3.603633   -2.102530   -1.477199
C        2.116830   -2.559136    0.976155
C        2.412835   -0.212359    2.664087
C        4.056498    1.711257    1.236677
C        4.525798    2.520134    0.136114
H        4.515386    3.601271    0.230670
C        4.877863    1.962357   -1.082275
H        5.131211    2.624156   -1.904263
C        4.645567   -0.152789   -2.579969
H        4.887894    0.364826   -3.502399
C        4.077711   -1.412096   -2.653078
H        3.891033   -1.843309   -3.631191
C        2.586561   -3.122316   -1.382747
H        2.292985   -3.661457   -2.277418
C        1.877494   -3.338599   -0.214587
H        1.048772   -4.038154   -0.230442
C        1.217766   -2.292700    2.073026
H        0.340440   -2.916975    2.203695
C        1.363114   -1.178803    2.880175
H        0.602123   -0.977021    3.624460
C        2.445977    1.183180    3.033945
H        1.772614    1.545600    3.803424
C        3.226586    2.100307    2.352850
H        3.137576    3.151793    2.606405
I 1.085321    0.807939   -0.899584
I -1.084137   -0.850809   -0.860839
