# Supplementary material for: On the Many-Body Expansion of an Interaction Energy of Some Supramolecular Halogen-Containing Capsules
Source: Molecules. 2021 Jul 22;26(15):4431. doi: 10.3390/molecules26154431 (PMC8347495; doi:10.3390/molecules26154431)
Supplement: Supplementary file 1 [file molecules-26-04431-s001.zip › SI/Cora-I2.xyz]

32 atoms of "Cora...I2" dimer
B3LYP-D3/6-311G** ETot=-14607.1862598 h
C       -1.043834   -0.005892    2.090969
C       -1.631469   -1.151536    1.496485
C       -2.575785   -0.709703    0.534742
C       -2.574572    0.709573    0.538880
C       -1.629390    1.144204    1.503064
C       -0.953902    2.347623    1.391485
C       -2.887055    1.458352   -0.583871
C       -2.889859   -1.451546   -0.592112
C       -0.958160   -2.355531    1.378033
C        0.245621   -0.008495    2.595325
C        0.867653    1.291066    2.683043
H        1.858315    1.374859    3.117115
C        0.295905    2.413676    2.110695
H        0.855409    3.343381    2.115363
C       -1.443710    3.227851    0.357487
H       -1.004621    4.214322    0.249910
C       -2.364513    2.804484   -0.584283
H       -2.619870    3.471607   -1.401138
C       -3.419242    0.699803   -1.692090
H       -3.740633    1.223579   -2.586592
C       -3.420572   -0.685718   -1.696021
H       -3.742999   -1.203817   -2.593451
C       -2.369728   -2.798598   -0.600236
H       -2.626359   -3.460545   -1.420888
C       -1.449612   -3.228964    0.339064
H       -1.012178   -4.215541    0.225876
C        0.291600   -2.427898    2.096639
H        0.849543   -3.358553    2.095785
C        0.865383   -1.309564    2.675401
H        1.856015   -1.397563    3.108706
I 3.012120    0.000295   -0.453255
I 0.452009    0.004029   -1.417818
