# Supplementary material for: On the Many-Body Expansion of an Interaction Energy of Some Supramolecular Halogen-Containing Capsules
Source: Molecules. 2021 Jul 22;26(15):4431. doi: 10.3390/molecules26154431 (PMC8347495; doi:10.3390/molecules26154431)
Supplement: Supplementary file 1 [file molecules-26-04431-s001.zip › SI/Cora.xyz]

30 atoms of "Cora"
B3LYP-D3/6-311G** ETot=-768.0999876 h
C   1.146090    0.372387    0.643065
C   0.000000    1.205070    0.643065
C   0.708323   -0.974922    0.643065
C  -0.708323   -0.974922    0.643065
C  -1.146090    0.372387    0.643065
C   0.000000    2.477542    0.100862
C  -2.356283    0.765603    0.100862
C  -1.456263   -2.004374    0.100862
C   1.456263   -2.004374    0.100862
C   2.356283    0.765603    0.100862
C   3.233925   -0.322388   -0.265136
C   2.805795   -1.640036   -0.265136
C   0.692729   -3.175268   -0.265136
C  -0.692729   -3.175268   -0.265136
C  -2.805795   -1.640036   -0.265136
C  -3.233925   -0.322388   -0.265136
C  -2.426805    2.161670   -0.265136
C  -1.305947    2.976022   -0.265136
C   1.305947    2.976022   -0.265136
C   2.426805    2.161670   -0.265136
H   4.227188   -0.098692   -0.640967
H   3.477877   -2.404835   -0.640967
H   1.212411   -4.050793   -0.640967
H  -1.212411   -4.050793   -0.640967
H  -3.477877   -2.404835   -0.640967
H  -4.227188   -0.098692   -0.640967
H  -3.361857    2.564523   -0.640967
H  -1.400135    3.989797   -0.640967
H   1.400135    3.989797   -0.640967
H   3.361857    2.564523   -0.640967
