# Supplementary material for: On the Many-Body Expansion of an Interaction Energy of Some Supramolecular Halogen-Containing Capsules
Source: Molecules. 2021 Jul 22;26(15):4431. doi: 10.3390/molecules26154431 (PMC8347495; doi:10.3390/molecules26154431)
Supplement: Supplementary file 1 [file molecules-26-04431-s001.zip › SI/ethanol.xyz]

9 atoms of ethanol
B3LYP-D3/6-311G** ETot=-155.0072717 h
O     1.195559   -0.219586    0.000000
C     0.000000    0.559266    0.000000
C    -1.171099   -0.406265    0.000000
H     1.946211    0.380712    0.000000
H    -0.049486    1.207712    0.887761
H    -0.049486    1.207712   -0.887761
H    -1.131646   -1.045578    0.884990
H    -1.131646   -1.045578   -0.884990
H    -2.121823    0.133701    0.000000
