# Supplementary material for: On the Many-Body Expansion of an Interaction Energy of Some Supramolecular Halogen-Containing Capsules
Source: Molecules. 2021 Jul 22;26(15):4431. doi: 10.3390/molecules26154431 (PMC8347495; doi:10.3390/molecules26154431)
Supplement: Supplementary file 1 [file molecules-26-04431-s001.zip › SI/ethanol_tetramer.xyz]

36 atoms of the tetramer of ethanol
B3LYP-D3/6-311G** ETot=-620.0923057 h
C    -3.589136   -0.125478    1.479624
C    -2.357961    0.770607    1.458420
O    -1.730566    0.770607    0.172229
H    -1.492882   -0.162596   -0.038492
H    -4.305883    0.196899    0.720360
H    -3.303411   -1.159548    1.268788
H    -4.077630   -0.095581    2.458247
H    -2.628067    1.808576    1.668421
H    -1.644693    0.450541    2.230939
H    -0.162596    1.492882    0.038492
O     0.770607    1.730566   -0.172229
C     0.770607    2.357961   -1.458420
C    -0.125478    3.589136   -1.479624
H     0.450541    1.644693   -2.230939
H     1.808576    2.628067   -1.668421
H     0.196899    4.305883   -0.720360
H    -1.159548    3.303411   -1.268788
H    -0.095581    4.077630   -2.458247
H     1.492882    0.162596   -0.038492
O     1.730566   -0.770607    0.172229
C     2.357961   -0.770607    1.458420
C     3.589136    0.125478    1.479624
H     2.628067   -1.808576    1.668421
H     1.644693   -0.450541    2.230939
H     3.303411    1.159548    1.268788
H     4.305883   -0.196899    0.720360
H     4.077630    0.095581    2.458247
H     0.162596   -1.492882    0.038492
O    -0.770607   -1.730566   -0.172229
C    -0.770607   -2.357961   -1.458420
C     0.125478   -3.589136   -1.479624
H    -0.450541   -1.644693   -2.230939
H    -1.808576   -2.628067   -1.668421
H    -0.196899   -4.305883   -0.720360
H     1.159548   -3.303411   -1.268788
H     0.095581   -4.077630   -2.458247
